# Supplementary material for: Engineering the Marine Pseudoalteromonas haloplanktis TAC125 via the pMEGA Plasmid Targeted Curing Using PTasRNA Technology
Source: Microorganisms. 2025 Feb 2;13(2):324. doi: 10.3390/microorganisms13020324 (PMC11858219; doi:10.3390/microorganisms13020324)
Supplement: Supplementary file 1 [file microorganisms-13-00324-s001.zip]

Archive with 1 entries (1 files):
- microorganisms-3396484-supplementary.pdf
